# Supplementary material for: Genomic and Bioinformatics Analysis of Familial Partial Lipodystrophy Type 3 Identified in a Patient with Novel PPARγ Mutation and Robust Response to Pioglitazone
Source: Int J Mol Sci. 2024 Nov 10;25(22):12060. doi: 10.3390/ijms252212060 (PMC11593357; doi:10.3390/ijms252212060)
Supplement: Supplementary file 1 [file ijms-25-12060-s001.zip]

Archive with 1 entries (1 files):
- ijms-3239096-supplementary.pdf
